# Supplementary material for: Volitional Generation of Reproducible, Efficient Temporal Patterns
Source: Brain Sci. 2022 Sep 20;12(10):1269. doi: 10.3390/brainsci12101269 (PMC9599309; doi:10.3390/brainsci12101269)
Supplement: Supplementary file 1 [file brainsci-12-01269-s001.zip]

Archive with 1 entries (1 files):
- brainsci-1904778-supplementary.pdf
